# Supplementary material for: The genetic alteration spectrum of the SWI/SNF complex: The oncogenic roles of BRD9 and ACTL6A
Source: PLoS One. 2019 Sep 10;14(9):e0222305. doi: 10.1371/journal.pone.0222305 (PMC6736241; doi:10.1371/journal.pone.0222305)
Supplement: S1 Table — (XLSX) [file pone.0222305.s002.xlsx]

## Sheet: 工作表1
MUTATION	Blardder	stomach	uterine	melanoma	lung squ	cervical	colorectal	pancreas	lung adeno	esophagus	pRCC	Breast	Liver	Head&Neck	ccRCC	Glioma	Prostate	GBM	PCPG	Sarcoma	Ovarian	Thyroid	Testicular germ cell	Thymoma	AML
SMARCA4	2.42	5.23	2.74	4.8	1.37	1.61	1.09	1.08	2.22	6.99	3.41	0.72	2.49	4.15	2.23	2.44	0.4	0.17	0.54	0.38	0.5	0.19	2.56	1.61	0
SMARCA2	1.94	5.02	3.1	3.13	0.78	0.97	0.94	0.54	1.37	3.23	0.34	0.9	2.04	2.45	0.93	0	0.6	0.5	0	0.38	0.33	2.45	1.28	0	0.5
SMARCB1	0.73	2.93	1.09	0.63	0.2	0.97	0.47	0.54	0.17	1.61	2.05	0.18	0.45	0	0.56	0.19	0.2	0	0.54	0	0.83	0	0	0	0
SMARCC1	1.21	2.72	1.46	2.09	0.78	0.32	0.47	1.08	0.51	1.08	1.02	0.63	0.68	0.75	0.37	0.19	0.2	0	0	0	0	0	0	0	0
SMARCC2	1.69	5.67	1.47	2.92	0.98	1.94	0.47	0.54	0.51	2.15	1.02	0.9	0.9	1.32	2.23	0.19	0.4	0.33	0.54	0.38	0.17	0.19	0	0	0
ARID1A	7.99	20.92	14.78	3.97	2.54	4.84	3.28	4.3	2.73	8.06	2.73	2.44	7.01	4.15	4.65	2.26	1.6	0.33	0	1.89	0.5	0	0.64	0	0.5
ARID1B	1.45	6.28	1.82	5.43	1.37	0.65	1.41	0.54	1.54	6.45	0	1.36	3.17	3.02	0.93	0.56	1	0.17	1.09	6.28	0.17	0.97	0	0	0
ARID2	2.91	5.86	2.55	10.02	1.37	1.61	2.34	1.08	2.22	2.15	1.37	0.9	4.98	3.4	0.56	0.38	0.6	0.33	0.54	0.75	1.16	0.19	0	0.81	0.5
SMARCE1	0.73	1.67	0.91	0.63	1.57	0.65	0.31	1.08	0	0	0.34	0.18	0	0.57	0.56	0	0.2	0	0	0	0	0	0.64	0	0
PHF10	0	0.84	0.55	0.63	0.2	0	0.31	1.08	0	0.54	0.34	0	0.9	0.19	0.19	0.19	0.4	0	0	0.84	0	0	0	1.61	0
DPF1	0.24	1.26	0.18	0.42	0.39	0	0	0.54	0.51	0.54	0	0	0.45	0.57	0	0	0.4	0.17	0	0	0.17	0	0	0	0
DPF2	0	0.84	1.46	1.25	0.59	0	0.63	0.54	0.85	0.54	0	0.09	0.68	0.57	0	0	0	0.17	0	0.75	0.17	0	0	0	0
DPF3	0	1.67	1.09	1.67	0.78	0.65	0.16	0.54	0.51	2.69	0.34	0	0.45	0.38	0.37	0	0.4	0	0	0	0.17	0.19	0	0	0
ACTL6A	0.97	1.67	1.09	0.42	0.2	0.97	0.63	0.54	0.17	0	0.34	0.09	0.45	0.94	0	0	0.4	0	0	0	0.17	0	0	0	0
ACTL6B	0.24	0.84	0.73	2.71	0.39	0.32	0.31	0	0	0	0	0.9	0	0.57	0	0	0.4	0	0	0	0.17	0	0	0	0
ACTB	1.21	1.67	0.55	1.88	0.2	0.65	0.31	0.54	0.85	1.08	1.02	0.45	0	0.75	0.19	0	0.2	0	0	0.38	0	0.19	0	0	0
SMARCD1	0	0.21	1.46	0	0.2	0	0	0.54	0.85	1.08	0	0.09	0.23	0.38	0.19	0	0	0.17	0	0.38	0.17	0	0.64	0	0
SMARCD2	0	1.05	0.73	0.63	0	0.65	0.16	0.54	0.51	1.61	0	0.09	1.13	0.38	0.19	0.19	0.4	0.17	0	0	0	0	0	0	0
SMARCD3	0.24	0.42	1.28	0.84	0	0.32	0.47	0.54	0.34	0.54	0	0.27	0.45	0.57	0	0	0	0.17	0	0	0.17	0.19	0	0	0
BCL7A	0	0.84	0.36	1.04	0.2	0	0.78	1.08	0	1.08	0	0	0.45	0	0.37	0	0	0	0	0.38	0	0	0	0	0
BCL7B	0	0.38	0.36	0.42	0	0	0.16	0	0.17	1.08	0	0	0	0	0	0	0	0	0	0.38	0.17	0	0	0	0
BCL7C	0	1.88	0.91	0.42	0	0.32	0.16	0	0	0	0	0.27	0.23	0	0	0	0	0	0	0	0	0	1.28	0	0
BCL11A	0	0.38	1.28	6.89	0.78	0.32	0.94	1.08	1.32	1.08	0	0.18	1.58	1.32	0.19	0	0.8	0.66	0	0.38	0.17	0.19	0	0	0
BCL11B	0	2.3	1.46	6.05	0	0	0.16	0.54	1.19	1.08	0	0.36	1.81	0.75	0.56	0	0.6	0.5	0	0	0	0	3.21	0.81	0
BRD9	0	0.42	0.73	2.09	0.2	0.32	0.47	0	0.17	1.08	0	0.09	1.13	1.13	0	0	0.2	0.17	0	0.38	0.17	0	1.92	0	0
PBRM1	1.94	5.23	1.82	3.34	1.37	0.97	0.78	2.69	0.85	4.3	3.75	0.63	1.81	2.64	23.23	0.56	0.4	0.33	0	0.75	0.17	0	0.64	1.61	0
BRD7	0.48	1.46	1.46	2.71	0.39	0.97	0.63	0	0.17	2.15	0	0.36	2.26	0.19	0.93	0	0	0	1.09	0.38	0	0	0	0.81	0
total	26.39
AMP	Blardder	stomach	uterine	melanoma	lung squ	cervical	colorectal	pancreas	lung adeno	esophagus	pRCC	Breast	Liver	Head&Neck	ccRCC	Glioma	Prostate	GBM	PCPG	Sarcoma	Ovarian	Thyroid	Testicular germ cell	Thynoma	AML
SMARCA4	1.21	1.26	6.75	0.21	1.57	1.94	0.16	1.08	1.54	1.08	0	1.9	0.45	1.13	0	2.44	0.2	1.32	0.54	6.04	10.89	0.19	0	0	0.5
SMARCA2	1.94	1.88	1.82	0.42	1.57	1.61	0.63	0.54	0.51	0.54	0	2.62	0.9	3.4	0.37	0.19	0.2	0.17	0.54	2.64	5.94	3.4	0	0	0
SMARCB1	1.94	0.63	1.82	0.63	2.74	0	0	0	0.85	1.08	0	1	0.45	0.94	0	0.75	0.4	0	0	1.89	2.97	0	0.64	0	0.5
SMARCC1	0.73	0.21	1.64	0.42	0	0.32	0.16	0	0	0.54	0	0.27	0.23	0	0	0.19	0.2	0	0.54	0.38	2.31	0	0	0	0
SMARCC2	1.69	2.3	3.47	0.42	0.39	0.65	0.31	2.15	1.88	2.15	0	0.27	1.36	0.19	0	0.38	0.8	1.16	0.54	1.89	4.46	0	0	0	0
ARID1A	0.97	0	0.91	0.42	0	0.65	0	0	0.34	0.54	0	0.18	0.23	0.19	0	0	0.2	0.17	0	1.51	0.99	0	0	0	0
ARID1B	0.24	0.63	0.55	2.3	0.2	0.32	0.47	0	0.17	0.54	0	0.72	0.45	0	0	0	0	0.17	0	0.28	0.99	0	0	0	0
ARID2	0.97	0.84	1.64	1.04	1.96	0	0.16	0	0.51	1.08	0	0.63	0	0.57	0	1.69	1.8	0.17	0	2.26	3.36	0	0	0	0
SMARCE1	2.18	6.69	1.28	0.21	0	0.65	1.56	1.61	1.02	9.68	0	4.07	0.9	0.75	0.19	0	0	0	0	0.75	0.5	0.58	0	0	0
PHF10	0	1.46	0.36	0	0.59	0.65	0.31	0	0	1.61	0	0.81	0.23	0.38	0	0	0	0.5	0	1.46	1.32	0.19	0	0	0
DPF1	6.05	1.88	3.83	0.63	9.59	3.87	0.47	6.45	3.24	3.76	0	2.9	0.23	1.32	0.19	0.56	0.6	0.66	1.09	4.15	10.07	0	0	0	0
DPF2	2.42	1.05	2.19	1.67	0.98	0.65	0	0	0.34	2.15	1.09	1.9	0.45	4.53	0	0.19	1.2	0.33	1.09	1.89	3.14	0	0	0	0
DPF3	0.73	0.42	0.18	0	0.59	1.29	0	0	0.34	1.08	0	0.18	0	0.94	0.19	0.19	0	0	1.09	1.13	1.16	0	0	0	0
ACTL6A	4.6	5.65	7.85	0.42	44.42	19.03	0	1.61	2.22	22.58	0.68	4.52	1.81	20.19	1.67	1.13	2.61	2.48	0	1.51	26.73	0	1.28	0	0
ACTL6B	1.45	5.02	1.46	1.67	4.5	1.29	0.47	3.23	3.07	11.29	1.02	1.27	1.36	4.91	0.56	2.63	1.2	0.99	0	1.13	4.62	0	0.64	0	0
ACTB	3.15	3.35	2.19	2.3	1.76	0.32	0.16	1.08	3.75	7.53	0.34	1.45	0.68	2.26	0.19	0.75	0.4	1.32	0.54	3.77	1.98	0	2.56	0	0.5
SMARCD1	0.97	0	0.73	0.63	0.39	0.32	0.63	0	0.68	0.54	0	0.36	0	0	0	0	0.4	0.33	0	1.89	1.65	0	0.64	0	0
SMARCD2	3.63	2.09	2.01	2.92	2.54	1.61	0.78	1.61	2.74	2.69	1.37	8.87	3.85	0.19	0.56	2.07	1	0.33	1.09	2.64	3.14	0.58	0	0.81	0
SMARCD3	0.73	0.63	1.09	3.34	0.78	0.32	0	1.08	2.56	0.54	1.02	0.81	0.9	0.38	0.93	4.7	0.6	1.16	0	1.13	11.06	0	0	0	0
BCL7A	1.21	0.84	1.09	0.42	0.2	0	0	0	0.17	0.54	0.34	0.54	0.45	0.19	0	1.32	1	0.33	0.54	2.26	2.48	0	0	0	0
BCL7B	1.09	0.38	0.91	1.04	1.57	0.65	0.31	1.08	0.51	3.23	0.54	1.09	1.58	1.32	0.56	0.38	1	1.32	0.54	0.38	3.14	0	2.56	0	0.5
BCL7C	1.45	0.84	3.1	0.21	0.98	0	1.25	0	1.71	2.15	0.68	4.8	0.23	0.19	0.37	0.19	4	0	0	0.38	1.32	0	0.64	0	0
BCL11A	2.91	0.38	0.73	0.42	6.85	0.32	0	0	0.51	1.61	0	1.27	0.23	0.75	0	0	0.4	0.17	0.54	0.38	2.81	0	0	0	0
BCL11B	0.48	0.21	0.36	0	3.13	1.29	0	0	0.51	0	0	0.63	0.23	1.51	0	0	0.4	0.17	0.54	2.26	1.65	0	0	0	0
BRD9	10.17	5.02	3.65	3.55	19.37	8.39	1.09	0	15.02	14.52	0.34	2.18	3.62	6.98	0.74	0.56	0.6	0.33	0	6.79	13.53	0.39	0	0	0
PBRM1	0.73	0.63	2.92	0.21	0	0	0	0	0.17	1.61	0	0.27	0.68	0	0	0.19	0	0	0.54	0	1.82	0	0.64	0	0
BRD7	0.24	0	0.55	0	0.59	0	0.78	0.54	1.54	0.54	0	0.9	0	0.75	0	0	0.2	0	0	0.75	0.66	0	0	0	0
total	53.88	44.29	55.08	25.5	107.26	46.14	9.7	22.06	45.9	95.2	7.42	46.41	21.5	53.96	6.52	20.5	19.41	13.58	9.76	51.54	124.69	5.33	9.6	0.81	2
