# Supplementary material for: The genetic alteration spectrum of the SWI/SNF complex: The oncogenic roles of BRD9 and ACTL6A
Source: PLoS One. 2019 Sep 10;14(9):e0222305. doi: 10.1371/journal.pone.0222305 (PMC6736241; doi:10.1371/journal.pone.0222305)
Supplement: S3 Table — (XLSX) [file pone.0222305.s004.xlsx]

## Sheet: Sheet1
GENE-NAME
AKR1C1
AKR1C2
AKR1C3
ALDH3A1
ARL6IP4
ATP5I
CRYAB
EIF3A
ENO3
HMGN2
IFI27L2
MUC1
MYC
MYL6B
NDUFB1
NQO1
PACSIN3
PFDN5
PFDN6
RAB13
S100A13
S100P
SLPI
SNCG
SNX12
STT3B
TMED4
UBL5
VTRNA1-1
WISP2
