# Supplementary material for: The genetic alteration spectrum of the SWI/SNF complex: The oncogenic roles of BRD9 and ACTL6A
Source: PLoS One. 2019 Sep 10;14(9):e0222305. doi: 10.1371/journal.pone.0222305 (PMC6736241; doi:10.1371/journal.pone.0222305)
Supplement: S5 Table — (XLSX) [file pone.0222305.s006.xlsx]

## Sheet: Sheet1
Geo data	cell line	Pathway analysis
GSE120235	G401 cell line	translation elongation
		heart development
		translation
		cytoskeleton organization
		regulation of apoptosis
		regulation of cell death
		intracellular transport
		growth
		regulation of cell development
GSE129437	AML	apoptotic pathway
		immune response
		proliferation
GSE79284	MV4-11	Osteoclast differentiation
		AGE-RAGE signaling pathway in diabetic complications
		Chemokine signaling pathway
		Cytokine-cytokine receptor interaction
		Lysosome
		Hematopoietic cell lineage
		Malaria
		Kaposi sarcoma-associated herpesvirus infection
		Th17 cell differentiation
	HL60	oxidoreductase activity, acting on NAD(P)H, quinone or similar compound as acceptor
		alcohol dehydrogenase (NADP+) activity
		phenanthrene 9,10-monooxygenase activity
		ketosteroid monooxygenase activity
		trans-1,2-dihydrobenzene-1,2-diol dehydrogenase activity
		alditol:NADP+ 1-oxidoreductase activity
		RAGE receptor binding
		androsterone dehydrogenase activity
		indanol dehydrogenase activity
	RN2 cell line	Ribosome biogenesis in eukaryotes
		Transcriptional misregulation in cancer
		Bladder cancer
		RNA degradation
		IL-17 signaling pathway
		Glutathione metabolism
		Acute myeloid leukemia
		Retinol metabolism
		Caffeine metabolism
		Drug metabolism

## Sheet: Sheet2
term ID	term description	observed gene count	background gene count	false discovery rate	matching proteins in your network (IDs)	matching proteins in your network (labels)
GO:0016655	oxidoreductase activity, acting on NAD(P)H, quinone or similar compound as acceptor	6	58	5.43e-06	ENSP00000319788,ENSP00000330787,ENSP00000360492,ENSP00000369927,ENSP00000370129,ENSP00000370254	AKR1C1,AKR1C2,AKR1C3,NDUFA1,NDUFB1,NQO1
GO:0008106	alcohol dehydrogenase (NADP+) activity	4	16	2.9e-05	ENSP00000369927,ENSP00000370129,ENSP00000370254,ENSP00000411821	AKR1C1,AKR1C2,AKR1C3,ALDH3A1
GO:0018636	phenanthrene 9,10-monooxygenase activity	3	3	3.09e-05	ENSP00000369927,ENSP00000370129,ENSP00000370254	AKR1C1,AKR1C2,AKR1C3
GO:0047086	ketosteroid monooxygenase activity	3	3	3.09e-05	ENSP00000369927,ENSP00000370129,ENSP00000370254	AKR1C1,AKR1C2,AKR1C3
GO:0047115	trans-1,2-dihydrobenzene-1,2-diol dehydrogenase activity	3	4	3.24e-05	ENSP00000369927,ENSP00000370129,ENSP00000370254	AKR1C1,AKR1C2,AKR1C3
GO:0004032	alditol:NADP+ 1-oxidoreductase activity	3	7	6.91e-05	ENSP00000369927,ENSP00000370129,ENSP00000370254	AKR1C1,AKR1C2,AKR1C3
GO:0050786	RAGE receptor binding	3	11	0.00018	ENSP00000296370,ENSP00000357688,ENSP00000357705	S100A13,S100A4,S100P
GO:0047023	androsterone dehydrogenase activity	2	3	0.0016	ENSP00000369927,ENSP00000370254	AKR1C1,AKR1C3
GO:0047718	indanol dehydrogenase activity	2	3	0.0016	ENSP00000369927,ENSP00000370254	AKR1C1,AKR1C3
GO:0032052	bile acid binding	2	9	0.0062	ENSP00000370129,ENSP00000370254	AKR1C1,AKR1C2
GO:0048306	calcium-dependent protein binding	3	60	0.0091	ENSP00000296370,ENSP00000357705,ENSP00000357709	S100A4,S100A6,S100P
GO:0016491	oxidoreductase activity	8	716	0.0102	ENSP00000319788,ENSP00000330787,ENSP00000346173,ENSP00000360492,ENSP00000369927,ENSP00000370129,ENSP00000370254,ENSP00000411821	AKR1C1,AKR1C2,AKR1C3,ALDH3A1,ETFB,NDUFA1,NDUFB1,NQO1
GO:0004866	endopeptidase inhibitor activity	4	169	0.0157	ENSP00000252593,ENSP00000324870,ENSP00000342082,ENSP00000421048	BST2,SLPI,SPINK13,SPINK6
GO:0042803	protein homodimerization activity	8	830	0.0214	ENSP00000252593,ENSP00000261735,ENSP00000296370,ENSP00000324105,ENSP00000335203,ENSP00000357688,ENSP00000357709,ENSP00000433560	ATPIF1,BST2,CRYAB,ENO3,ERP29,S100A13,S100A6,S100P
GO:0004867	serine-type endopeptidase inhibitor activity	3	94	0.0229	ENSP00000324870,ENSP00000342082,ENSP00000421048	SLPI,SPINK13,SPINK6
GO:0016620	oxidoreductase activity, acting on the aldehyde or oxo group of donors, NAD or NADP as acceptor	2	31	0.0298	ENSP00000369927,ENSP00000411821	AKR1C3,ALDH3A1
GO:0004857	enzyme inhibitor activity	5	388	0.0359	ENSP00000252593,ENSP00000324870,ENSP00000335203,ENSP00000342082,ENSP00000421048	ATPIF1,BST2,SLPI,SPINK13,SPINK6
	geneSet	description	link	size	overlap	expect	enrichmentRatio	pValue	FDR	overlapId	userId
	hsa03008	Ribosome biogenesis in eukaryotes	http://www.kegg.jp/kegg-bin/show_pathway?hsa03008+10171+10528+10557+1736+26354+55651	105	6	1.15276	5.20488	0.000986463	0.321587	10171;10528;10557;1736;26354;55651	GNL3;NHP2;RPP38;NOP56;DKC1;RCL1
	hsa05202	Transcriptional misregulation in cancer	http://www.kegg.jp/kegg-bin/show_pathway?hsa05202+1649+1991+26471+3728+4318+4353+4609	186	7	2.04204	3.42794	0.0041792	0.68121	1649;1991;26471;3728;4318;4353;4609	MPO;NUPR1;MYC;DDIT3;ELANE;MMP9;JUP
	hsa05219	Bladder cancer	http://www.kegg.jp/kegg-bin/show_pathway?hsa05219+1870+4318+4609	41	3	0.450127	6.66478	0.0100721	0.886166	1870;4318;4609	MYC;MMP9;E2F2
	hsa03018	RNA degradation	http://www.kegg.jp/kegg-bin/show_pathway?hsa03018+22894+3313+3329+8761	79	4	0.867318	4.61192	0.0108732	0.886166	22894;3313;3329;8761	PABPC4;HSPA9;HSPD1;DIS3
	hsa04657	IL-17 signaling pathway	http://www.kegg.jp/kegg-bin/show_pathway?hsa04657+3934+4318+6279+6280	93	4	1.02102	3.91765	0.0188362	1	3934;4318;6279;6280	S100A9;S100A8;MMP9;LCN2
	hsa00480	Glutathione metabolism	http://www.kegg.jp/kegg-bin/show_pathway?hsa00480+4257+4953+6723	56	3	0.614808	4.87957	0.0232977	1	4257;4953;6723	SRM;ODC1;MGST1
	hsa05221	Acute myeloid leukemia	http://www.kegg.jp/kegg-bin/show_pathway?hsa05221+3728+4353+4609	66	3	0.724595	4.14024	0.0355897	1	3728;4353;4609	MPO;MYC;JUP
	hsa00830	Retinol metabolism	http://www.kegg.jp/kegg-bin/show_pathway?hsa00830+145226+54884+9249	67	3	0.735574	4.07845	0.036971	1	145226;54884;9249	RETSAT;DHRS3;RDH12
	hsa00232	Caffeine metabolism	http://www.kegg.jp/kegg-bin/show_pathway?hsa00232+7498	5	1	0.0548936	18.2171	0.0537155	1	7498	XDH
	hsa00983	Drug metabolism	http://www.kegg.jp/kegg-bin/show_pathway?hsa00983+4257+4353+7498	79	3	0.867318	3.45894	0.0556384	1	4257;4353;7498	MPO;XDH;MGST1
