# Supplementary material for: The genetic alteration spectrum of the SWI/SNF complex: The oncogenic roles of BRD9 and ACTL6A
Source: PLoS One. 2019 Sep 10;14(9):e0222305. doi: 10.1371/journal.pone.0222305 (PMC6736241; doi:10.1371/journal.pone.0222305)
Supplement: S6 Table — (XLSX) [file pone.0222305.s007.xlsx]

## Sheet: 工作表1
Gene A	Gene B	Neither	A nor B	B nor A	Both	Log Odds Ratio	p-Value
TP63	ACTL6A	9827	236	195	673	>3	<0.001
SMARCC1	PBRM1	10379	103	321	128	>3	<0.001
ARID1B	PHF10	10487	248	97	99	>3	<0.001
ACTL6B	BCL7B	10560	230	89	52	>3	<0.001
DPF3	BCL11B	10638	83	169	41	>3	<0.001
ACTL6B	SMARCD3	10438	230	211	52	>3	<0.001
SMARCC2	SMARCD1	10624	220	55	32	>3	<0.001
ACTL6A	BRD9	9576	731	487	137	>3	<0.001
ARID2	SMARCD1	10519	325	52	35	>3	<0.001
TP63	BRD9	9537	770	485	139	>3	<0.001
