# Supplementary material for: The genetic alteration spectrum of the SWI/SNF complex: The oncogenic roles of BRD9 and ACTL6A
Source: PLoS One. 2019 Sep 10;14(9):e0222305. doi: 10.1371/journal.pone.0222305 (PMC6736241; doi:10.1371/journal.pone.0222305)
Supplement: S7 Table — (XLSX) [file pone.0222305.s008.xlsx]

## Sheet: 工作表1
CANCER TYPE	SNA	CAN
		amplification	deletion
Esophagus cancer	0.129	0.3387	0.0645
Lung squaous cancer	0.0198	0.5281	0.0825
stomach cancer	0.2406	0.2301	0.0669
head &neck cancer	0.1528	0.2849	0.0396
melanoma	0.2797	0.1169	0.0459
bladder cancer	0.0969	0.2615	0.0726
cervical cancer	0.1161	0.2774	0.0774
sarcoma	0.0302	0.317	0.1619
uterine cancer	0.1953	0.2263	0.0365
lung adenocarcinoma	0.0836	0.2491	0.0648
ccRCC	0.2677	0.0242	0.0799
Breast cancer	0.0643	0.2715	0.0498
Liver cancer	0.1946	0.1109	0.0317
pancreatic cancer	0.0968	0.1774	0.0484
prostate cancer	0.0782	0.0782	0.1403
glioma	0.0562	0.1485	0.0902
testicular germ cell cancer	0.109	0.0641	0.0897
pRCC	0.1672	0.0478	0.0273
colorectal cancer	0.0922	0.0797	0.0391
GBM	0.0364	0.1126	0.0397
PCPG	0.0435	0.0815	0.0217
AML	0.025	0.015	0.07
thymoma	0.0484	0.0484	0.0081
thyroid cancer	0.0271	0.0136	0.0058
ovarian cancer	0.0274	0.5264	0.0607
