# Supplementary material for: The genetic alteration spectrum of the SWI/SNF complex: The oncogenic roles of BRD9 and ACTL6A
Source: PLoS One. 2019 Sep 10;14(9):e0222305. doi: 10.1371/journal.pone.0222305 (PMC6736241; doi:10.1371/journal.pone.0222305)
Supplement: S8 Table — (XLSX) [file pone.0222305.s009.xlsx]

## Sheet: 工作表1
mutation／copynumber	Blardder	stomach	uterine	lung squ	cervical	lung adeno	esophagus	Head&Neck	ccRCC	Ovarian
SMARCA4	2.42	5.23	2.74	1.37	1.61	2.22	6.99	4.15	2.23	0.5
SMARCA4	1.21	1.26	6.75	1.57	1.94	1.54	1.08	1.13	0	10.89
ARID1A	7.99	20.92	14.78	2.54	4.84	2.73	8.06	4.15	4.65	0.5
ARID1A	0.97	0	0.91	0	0.65	0.34	0.54	0.19	0	0.99
DPF1	0.24	1.26	0.18	0.39	0	0.51	0.54	0.57	0	0.17
DPF1	6.05	1.88	3.83	9.59	3.87	3.24	3.76	1.32	0.19	10.07
ACTL6A	0.97	1.67	1.09	0.2	0.97	0.17	0	0.94	0	0.17
ACTL6A	4.6	5.65	7.85	44.42	19.03	2.22	22.58	20.19	1.67	26.73
ACTL6B	0.24	0.84	0.73	0.39	0.32	0	0	0.57	0	0.17
ACTL6B	1.45	5.02	1.46	4.5	1.29	3.07	11.29	4.91	0.56	4.62
SMARCD3	0.24	0.42	1.28	0	0.32	0.34	0.54	0.57	0	0.17
SMARCD3	0.73	0.63	1.09	0.78	0.32	2.56	0.54	0.38	0.93	11.06
BRD9	0	0.42	0.73	0.2	0.32	0.17	1.08	1.13	0	0.17
BRD9	10.17	5.02	3.65	19.37	8.39	15.02	14.52	6.98	0.74	13.53
PBRM1	1.94	5.23	1.82	1.37	0.97	0.85	4.3	2.64	23.23	0.17
PBRM1	0.73	0.63	2.92	0	0	0.17	1.61	0	0	1.82
												mutation
												cnv
